# Supplementary material for: Epigenetic preconditioning with decitabine sensitizes glioblastoma to temozolomide via induction of MLH1
Source: J Neurooncol. 2020 Mar 19;147(3):557–66. doi: 10.1007/s11060-020-03461-4 (PMC7256087; doi:10.1007/s11060-020-03461-4)
Supplement: Supplementary file 3 — (XLSX 24 kb) [file 11060_2020_3461_MOESM3_ESM.xlsx]

## Sheet: Line 514
Position	Symbol	Fold Change (comparing to untreated control group)
		DAC Treated
		Fold Change	95% CI	Comments	p-value
B11	FEN1	1.4307	( 1.34, 1.52 )		0.00023
D02	MUTYH	1.4059	( 1.32, 1.49 )		0.000655
G02	UNG	1.3321	( 1.24, 1.43 )		0.000845
G01	TREX1	1.3391	( 1.24, 1.44 )		0.001284
F06	RPA1	1.2858	( 1.16, 1.41 )		0.005367
G10	XRCC5	1.1674	( 1.10, 1.23 )		0.005487
C06	MMS19	1.175	( 1.10, 1.25 )		0.007998
H04	HPRT1	1.1508	( 1.08, 1.22 )		0.011037
D11	PMS1	1.5724	( 1.23, 1.91 )		0.01236
H01	ACTB	1.388	( 1.20, 1.58 )		0.012479
B10	EXO1	1.4246	( 1.20, 1.65 )		0.012761
C04	MLH1	1.3368	( 1.17, 1.50 )		0.014596
E11	RAD51	1.4206	( 1.19, 1.65 )		0.018626
F04	RAD54L	1.3977	( 1.15, 1.64 )		0.021159
D07	OGG1	1.3203	( 1.14, 1.50 )		0.022537
B12	LIG1	1.4606	( 1.19, 1.73 )		0.024265
F09	SMUG1	1.3663	( 1.14, 1.59 )		0.025736
A12	DDB1	1.2499	( 1.11, 1.39 )		0.025948
E01	PNKP	1.5323	( 1.20, 1.87 )		0.025985
A10	CCNO	1.849	( 1.29, 2.41 )		0.026255
F02	RAD51D	1.5643	( 1.24, 1.89 )		0.028149
B09	ERCC8	1.4544	( 1.17, 1.74 )		0.028938
B05	ERCC3	1.6217	( 1.22, 2.03 )		0.030092
F11	TOP3A	1.7245	( 1.25, 2.20 )		0.031649
C01	LIG3	1.3496	( 1.13, 1.57 )		0.034356
B06	ERCC4	1.4208	( 1.14, 1.71 )		0.034668
D06	NTHL1	1.1458	( 1.05, 1.24 )		0.034933
E03	POLD3	1.4659	( 1.13, 1.80 )		0.036784
G05	XPC	1.9944	( 1.28, 2.71 )		0.04299
F07	RPA3	1.1423	( 1.04, 1.24 )		0.04393
D08	PARP1	1.1616	( 1.04, 1.28 )		0.044862
D05	NEIL3	1.2601	( 1.06, 1.46 )		0.049616
C08	MRE11A	1.4457	( 1.07, 1.82 )		0.052797
D10	PARP3	1.3045	( 1.05, 1.56 )		0.057199
D03	NEIL1	1.7636	( 1.06, 2.47 )	B	0.057627
F10	TDG	1.3819	( 1.08, 1.68 )		0.057745
F05	RFC1	1.324	( 1.04, 1.61 )		0.063988
G06	XRCC1	1.1419	( 1.02, 1.27 )		0.064362
F01	RAD51C	1.3	( 1.04, 1.56 )		0.066734
A08	BRIP1	1.4705	( 1.03, 1.91 )		0.067811
E10	RAD50	1.5268	( 1.05, 2.01 )		0.068217
A06	BRCA1	1.4344	( 1.03, 1.84 )		0.068948
H03	GAPDH	0.7619	( 0.61, 0.92 )		0.069006
G03	XAB2	0.9511	( 0.91, 0.99 )		0.074125
D04	NEIL2	1.3112	( 1.00, 1.62 )		0.086469
E02	POLB	1.1708	( 1.02, 1.33 )		0.087732
C05	MLH3	1.6547	( 0.98, 2.33 )		0.088516
D12	PMS2	1.2091	( 1.01, 1.41 )		0.090896
C10	MSH3	1.1388	( 1.00, 1.28 )		0.110408
G08	XRCC3	1.8791	( 0.87, 2.89 )	B	0.119686
C09	MSH2	1.1947	( 0.98, 1.41 )		0.125113
A04	ATR	1.5438	( 0.87, 2.22 )		0.128314
A03	ATM	1.5644	( 0.86, 2.27 )		0.129287
A07	BRCA2	1.7399	( 0.78, 2.70 )	A	0.132425
D09	PARP2	1.1879	( 0.97, 1.40 )		0.136482
E08	RAD23A	1.2757	( 0.95, 1.61 )		0.142564
E09	RAD23B	1.1468	( 0.98, 1.32 )		0.146635
G07	XRCC2	1.4797	( 0.78, 2.18 )		0.173581
D01	MSH6	1.1466	( 0.96, 1.33 )		0.173711
E05	PRKDC	1.4618	( 0.77, 2.15 )		0.174797
C11	MSH4	0.6616	( 0.38, 0.95 )	B	0.180977
B08	ERCC6	1.3552	( 0.84, 1.87 )		0.186516
H05	RPLP0	0.9015	( 0.78, 1.02 )		0.19498
C12	MSH5	1.336	( 0.81, 1.86 )		0.195654
B04	ERCC2	1.3081	( 0.89, 1.72 )		0.196178
B07	ERCC5	1.1522	( 0.94, 1.37 )		0.20775
F08	SLK	1.1564	( 0.92, 1.40 )		0.227436
G09	XRCC4	1.0958	( 0.95, 1.24 )		0.23434
F03	RAD52	1.2737	( 0.78, 1.77 )		0.244195
H02	B2M	0.9115	( 0.79, 1.04 )		0.258705
A09	CCNH	0.9427	( 0.86, 1.03 )		0.278558
F12	TOP3B	1.2204	( 0.85, 1.59 )		0.282181
E12	RAD51B	1.161	( 0.87, 1.46 )		0.286968
E04	POLL	1.371	( 0.71, 2.03 )	B	0.29147
A02	APEX2	1.1516	( 0.87, 1.43 )	B	0.308801
B02	DMC1	1.468	( 0.47, 2.47 )	B	0.334973
H08	RTC	1.1301	( 0.85, 1.41 )		0.381231
H09	RTC	1.1307	( 0.83, 1.43 )		0.406387
E06	RAD18	1.0754	( 0.89, 1.26 )		0.426088
H07	RTC	1.1163	( 0.83, 1.40 )		0.42781
H11	PPC	0.6621	( 0.04, 1.28 )		0.498781
E07	RAD21	1.0606	( 0.84, 1.28 )		0.552162
C02	LIG4	1.0773	( 0.69, 1.47 )		0.62274
H12	PPC	1.071	( 0.82, 1.32 )		0.623779
B03	ERCC1	1.0796	( 0.80, 1.36 )		0.647581
G04	XPA	1.1054	( 0.66, 1.55 )	B	0.710023
A05	ATXN3	1.0439	( 0.58, 1.51 )		0.71589
A11	CDK7	0.9873	( 0.92, 1.06 )		0.723263
C03	MGMT	1.1027	( 0.58, 1.63 )	C	0.726806
H06	HGDC	1.1027	( 0.58, 1.63 )	C	0.726806
A01	APEX1	0.9605	( 0.66, 1.26 )		0.778467
H10	PPC	0.9787	( 0.77, 1.18 )		0.816443
G12	XRCC6BP1	1.0072	( 0.92, 1.09 )		0.867305
G11	XRCC6	0.9991	( 0.91, 1.09 )		0.950853
C07	MPG	0.998	( 0.83, 1.17 )		0.980434
B01	DDB2	1.0419	( 0.61, 1.47 )		0.994808
Comments:
A: This gene's average threshold cycle is relatively high (> 30) in either the control or the test sample, and is reasonably low in the other sample (< 30).
These data mean that the gene's expression is relatively low in one sample and reasonably detected in the other sample suggesting that the actual fold-change value is at least as large as the calculated and reported fold-change result.
This fold-change result may also have greater variations if p value > 0.05; therefore, it is important to have a sufficient number of biological replicates to validate the result for this gene.
B: This gene's average threshold cycle is relatively high (> 30), meaning that its relative expression level is low, in both control and test samples, and the p-value for the fold-change is either unavailable or relatively high (p > 0.05).
This fold-change result may also have greater variations; therefore, it is important to have a sufficient number of biological replicates to validate the result for this gene.
C: This gene's average threshold cycle is either not determined or greater than the defined cut-off (deault 35), in both samples meaning that its expression was undetected, making this fold-change result erroneous and un-interpretable.
Fold Change & Fold Regulation:
Fold-Change (2^(- Delta Delta CT)) is the normalized gene expression (2^(- Delta CT)) in the Test Sample divided the normalized gene expression (2^(- Delta CT)) in the Control Sample.
Fold-Regulation represents fold-change results in a biologically meaningful way. Fold-change values greater than one indicate a positive- or an up-regulation, and the fold-regulation is equal to the fold-change.
Fold-change values less than one indicate a negative or down-regulation, and the fold-regulation is the negative inverse of the fold-change.
Fold-change and fold-regulation values greater than 2 are indicated in red; fold-change values less than 0.5 and fold-regulation values less than -2 are indicated in blue.
p-value:
The p values are calculated based on a Student's t-test of the replicate 2^(- Delta CT) values for each gene in the control group and treatment groups, and p values less than 0.05 are indicated in red.

## Sheet: Line 315
Position	Symbol	Fold Change (comparing to untreated control group)
		DAC Treated
		Fold Change	95% CI	Comments	p-value
A12	DDB1	0.5947	( 0.38, 0.81 )		0.046162
B09	ERCC8	1.3701	( 1.04, 1.70 )		0.05697
F06	RPA1	0.4793	( 0.18, 0.78 )		0.092302
E06	RAD18	1.3922	( 0.98, 1.81 )		0.09785
A10	CCNO	0.1501	( 0.00001, 0.38 )		0.100032
G11	XRCC6	0.1843	( 0.00001, 0.37 )		0.112066
H05	RPLP0	2.8505	( 0.00001, 6.16 )		0.128184
C12	MSH5	0.4093	( 0.05, 0.77 )		0.131006
F12	TOP3B	0.5616	( 0.24, 0.89 )		0.139767
B12	LIG1	0.2675	( 0.00001, 0.57 )		0.143026
B06	ERCC4	0.3363	( 0.00001, 0.69 )		0.143348
C03	MGMT	0.0128	( 0.00001, 0.06 )	A	0.16416
D06	NTHL1	0.2347	( 0.00001, 0.59 )		0.168039
E05	PRKDC	0.4854	( 0.11, 0.86 )		0.181039
A07	BRCA2	2.8454	( 0.00001, 7.34 )	A	0.184434
G05	XPC	0.5248	( 0.15, 0.90 )	B	0.186091
G06	XRCC1	0.4052	( 0.06, 0.75 )		0.193595
D08	PARP1	0.2808	( 0.00001, 0.62 )		0.200611
C05	MLH3	0.3631	( 0.00001, 0.76 )		0.206547
D09	PARP2	0.6492	( 0.18, 1.12 )		0.22697
F08	SLK	0.3486	( 0.00001, 0.71 )		0.231027
C06	MMS19	0.5922	( 0.00001, 1.19 )		0.244254
D11	PMS1	0.5734	( 0.04, 1.11 )		0.254907
F11	TOP3A	0.2844	( 0.00001, 0.63 )		0.256437
E08	RAD23A	0.3629	( 0.00001, 0.76 )		0.259367
A06	BRCA1	0.378	( 0.00001, 0.83 )		0.280186
G03	XAB2	0.35	( 0.00001, 0.88 )		0.282857
D03	NEIL1	0.1913	( 0.00001, 0.59 )		0.296908
B05	ERCC3	3.3379	( 0.00001, 10.59 )		0.310953
G01	TREX1	0.4103	( 0.00001, 0.96 )		0.314662
A02	APEX2	0.403	( 0.00001, 1.20 )	A	0.314693
G08	XRCC3	0.4075	( 0.00001, 0.92 )	B	0.321954
G09	XRCC4	0.6312	( 0.09, 1.17 )		0.322812
B11	FEN1	0.2624	( 0.00001, 0.72 )		0.331083
C08	MRE11A	0.7051	( 0.29, 1.12 )		0.334785
E02	POLB	0.7702	( 0.29, 1.26 )		0.336292
F07	RPA3	0.6549	( 0.18, 1.13 )		0.336899
F01	RAD51C	0.7745	( 0.42, 1.13 )		0.338415
E09	RAD23B	0.836	( 0.59, 1.08 )		0.340027
F02	RAD51D	0.3023	( 0.00001, 0.81 )		0.340809
A08	BRIP1	0.3755	( 0.00001, 0.97 )		0.341153
D07	OGG1	1.2754	( 0.70, 1.85 )		0.342948
D02	MUTYH	0.2799	( 0.00001, 0.77 )		0.343923
C07	MPG	0.7597	( 0.35, 1.17 )		0.34522
A09	CCNH	0.4018	( 0.00001, 1.04 )		0.351576
D12	PMS2	0.5928	( 0.00001, 1.23 )		0.353955
G02	UNG	0.6407	( 0.00001, 1.39 )		0.363184
C10	MSH3	0.7117	( 0.23, 1.20 )		0.366606
H11	PPC	0.0564	( 0.00001, 0.28 )		0.371253
H10	PPC	0.1234	( 0.00001, 0.59 )		0.373165
C02	LIG4	0.362	( 0.00001, 1.09 )		0.373401
H12	PPC	0.1579	( 0.00001, 0.72 )		0.374051
H07	RTC	0.2178	( 0.00001, 1.17 )		0.376727
H09	RTC	0.2288	( 0.00001, 1.23 )		0.377081
H08	RTC	0.2319	( 0.00001, 1.27 )		0.377325
E03	POLD3	0.5958	( 0.00001, 1.35 )		0.386767
G04	XPA	0.381	( 0.00001, 1.60 )	B	0.390656
E12	RAD51B	0.6105	( 0.00001, 1.26 )		0.391665
E01	PNKP	0.4703	( 0.00001, 1.63 )		0.394082
D10	PARP3	0.7537	( 0.28, 1.22 )		0.403605
G07	XRCC2	0.8914	( 0.00001, 3.34 )		0.4206
E04	POLL	0.6303	( 0.00001, 1.64 )	B	0.422023
B01	DDB2	1.4263	( 0.00001, 3.47 )		0.432043
E11	RAD51	0.8503	( 0.58, 1.12 )		0.433283
C11	MSH4	0.6717	( 0.00001, 1.92 )	B	0.439713
H02	B2M	0.5439	( 0.02, 1.06 )		0.441175
C09	MSH2	0.7968	( 0.30, 1.29 )		0.444363
C01	LIG3	0.6944	( 0.00001, 1.67 )		0.44718
F04	RAD54L	1.3374	( 0.00001, 5.22 )		0.459804
H06	HGDC	0.8268	( 0.00001, 2.60 )	C	0.460858
F03	RAD52	2.7147	( 0.00001, 14.80 )		0.479982
G10	XRCC5	0.8987	( 0.00001, 2.22 )		0.499966
F05	RFC1	0.8317	( 0.22, 1.45 )		0.524851
H03	GAPDH	0.7426	( 0.00001, 1.94 )		0.539993
H01	ACTB	0.7354	( 0.00001, 2.06 )		0.544499
E10	RAD50	0.8763	( 0.43, 1.32 )		0.559586
A03	ATM	0.8566	( 0.00001, 1.87 )		0.576064
A01	APEX1	1.4395	( 0.00001, 2.92 )		0.577719
B07	ERCC5	0.8233	( 0.00001, 1.98 )		0.584695
F10	TDG	1.0669	( 0.00001, 2.49 )		0.625725
B04	ERCC2	1.2572	( 0.42, 2.09 )		0.631469
D05	NEIL3	1.0372	( 0.00001, 2.36 )		0.639747
D04	NEIL2	0.9225	( 0.43, 1.41 )		0.640068
C04	MLH1	0.9302	( 0.47, 1.39 )		0.667401
D01	MSH6	1.2957	( 0.26, 2.34 )		0.727414
B02	DMC1	0.7288	( 0.00001, 1.47 )	B	0.729961
A11	CDK7	1.0753	( 0.68, 1.47 )		0.762045
H04	HPRT1	1.1812	( 0.00001, 2.64 )		0.766445
B10	EXO1	1.9451	( 0.00001, 6.49 )		0.783496
G12	XRCC6BP1	1.094	( 0.00001, 2.69 )		0.816333
F09	SMUG1	1.7162	( 0.00001, 5.11 )		0.820933
A05	ATXN3	1.059	( 0.00001, 2.23 )		0.833646
A04	ATR	2.2429	( 0.00001, 7.00 )		0.846969
B03	ERCC1	1.3287	( 0.00001, 2.85 )		0.902062
B08	ERCC6	1.739	( 0.00001, 4.93 )		0.907499
E07	RAD21	1.1697	( 0.16, 2.18 )		0.964661
Comments:
A: This gene's average threshold cycle is relatively high (> 30) in either the control or the test sample, and is reasonably low in the other sample (< 30).
These data mean that the gene's expression is relatively low in one sample and reasonably detected in the other sample suggesting that the actual fold-change value is at least as large as the calculated and reported fold-change result.
This fold-change result may also have greater variations if p value > 0.05; therefore, it is important to have a sufficient number of biological replicates to validate the result for this gene.
B: This gene's average threshold cycle is relatively high (> 30), meaning that its relative expression level is low, in both control and test samples, and the p-value for the fold-change is either unavailable or relatively high (p > 0.05).
This fold-change result may also have greater variations; therefore, it is important to have a sufficient number of biological replicates to validate the result for this gene.
C: This gene's average threshold cycle is either not determined or greater than the defined cut-off (deault 35), in both samples meaning that its expression was undetected, making this fold-change result erroneous and un-interpretable.
Fold Change & Fold Regulation:
Fold-Change (2^(- Delta Delta CT)) is the normalized gene expression (2^(- Delta CT)) in the Test Sample divided the normalized gene expression (2^(- Delta CT)) in the Control Sample.
Fold-Regulation represents fold-change results in a biologically meaningful way. Fold-change values greater than one indicate a positive- or an up-regulation, and the fold-regulation is equal to the fold-change.
Fold-change values less than one indicate a negative or down-regulation, and the fold-regulation is the negative inverse of the fold-change.
Fold-change and fold-regulation values greater than 2 are indicated in red; fold-change values less than 0.5 and fold-regulation values less than -2 are indicated in blue.
p-value:
The p values are calculated based on a Student's t-test of the replicate 2^(- Delta CT) values for each gene in the control group and treatment groups, and p values less than 0.05 are indicated in red.
