# Supplementary material for: Epigenetic preconditioning with decitabine sensitizes glioblastoma to temozolomide via induction of MLH1
Source: J Neurooncol. 2020 Mar 19;147(3):557–66. doi: 10.1007/s11060-020-03461-4 (PMC7256087; doi:10.1007/s11060-020-03461-4)
Supplement: Supplementary file 4 — (XLSX 24 kb) [file 11060_2020_3461_MOESM4_ESM.xlsx]

## Sheet: OPOSSUM analysis
TF	JASPAR ID	Class	Family	Tax Group	IC	GC Content	Target gene hits	Target gene non-hits	Background gene hits	Background gene non-hits	Target TFBS hits	Target TFBS nucleotide rate	Background TFBS hits	Background TFBS nucleotide rate	Z-score	Fisher score
E2F1	MA0024.1	Winged Helix-Turn-Helix	E2F	vertebrates	13.838	0.625	20	9	8113	16639	38	0.00489	17630	0.00392	3.857	9.528
Tcfcp2l1	MA0145.1	Other	CP2	vertebrates	11.65	0.609	17	12	10591	14161	65	0.0147	32190	0.0125	4.751	2.761
NFYA	MA0060.1	Other Alpha-Helix	NFY CCAAT-binding	vertebrates	12.925	0.523	13	16	5865	18887	22	0.00567	9476	0.00421	5.564	4.599
Spz1	MA0111.1	Other	Other	vertebrates	11.907	0.538	12	17	6658	18094	28	0.00496	12530	0.00383	4.522	2.734
NFKB1	MA0105.1	Ig-fold	Rel	vertebrates	15.627	0.758	9	20	3946	20806	15	0.00266	6372	0.00195	3.961	3.437
CTCF	MA0139.1	Zinc-coordinating	BetaBetaAlpha-zinc finger	vertebrates	17.205	0.645	8	21	3236	21516	9	0.00275	3982	0.0021	3.497	3.543
MIZF	MA0131.1	Zinc-coordinating	BetaBetaAlpha-zinc finger	vertebrates	13.197	0.61	6	23	2080	22672	8	0.00129	2497	0.000694	5.547	3.468
RXR::RAR_DR5	MA0159.1	Zinc-coordinating	Hormone-nuclear Receptor	vertebrates	16.004	0.535	5	24	1313	23439	5	0.00137	1499	0.000708	6.111	4.059
Ar	MA0007.1	Zinc-coordinating	Hormone-nuclear Receptor	vertebrates	15.703	0.498	4	25	534	24218	4	0.00142	554	0.000339	14.494	5.686
NR3C1	MA0113.1	Zinc-coordinating	Hormone-nuclear Receptor	vertebrates	14.749	0.432	7	22	2522	22230	7	0.00203	3161	0.00158	2.757	3.737
MAX	MA0058.1	Zipper-Type	Helix-Loop-Helix	vertebrates	12.685	0.571	17	12	7993	16759	32	0.00515	15900	0.00442	2.727	5.766
MYC::MAX	MA0059.1	Zipper-Type	Helix-Loop-Helix	vertebrates	14.237	0.602	7	22	3436	21316	10	0.00177	4535	0.00139	2.524	2.326
T	MA0009.1	Beta-Hairpin-Ribbon	T	vertebrates	17.863	0.452	5	24	1811	22941	5	0.000885	2114	0.000646	2.268	2.86
ZEB1	MA0103.1	Zinc-coordinating	BetaBetaAlpha-zinc finger	vertebrates	8.305	0.557	25	4	17454	7298	311	0.03	171132	0.0285	2.248	3.146
EBF1	MA0154.1	Zipper-Type	Helix-Loop-Helix	vertebrates	11.564	0.648	18	11	11288	13464	72	0.0116	39149	0.0109	1.694	2.886
Nkx3-2	MA0122.1	Helix-Turn-Helix	Homeo	vertebrates	8.542	0.463	27	2	15425	9327	165	0.0239	91612	0.0229	1.647	8.589
ZNF354C	MA0130.1	Zinc-coordinating	BetaBetaAlpha-zinc finger	vertebrates	8.958	0.615	26	3	17566	7186	371	0.0358	207738	0.0346	1.628	4.14
GABPA	MA0116.1	Zinc-coordinating	BetaBetaAlpha-zinc finger	vertebrates	17.925	0.679	12	17	5691	19061	19	0.00459	10149	0.00423	1.344	3.857
INSM1	MA0163.1	Zinc-coordinating	BetaBetaAlpha-zinc finger	vertebrates	19.352	0.798	5	24	1971	22781	5	0.00113	2462	0.000958	1.298	2.568
Zfp423	MA0147.1	Zipper-Type	Helix-Loop-Helix	vertebrates	11.157	0.686	15	14	8288	16464	34	0.00547	18476	0.00513	1.157	3.426
PLAG1	MA0153.1	Helix-Turn-Helix	Homeo	vertebrates	16.821	0.222	7	22	4107	20645	13	0.00251	6910	0.0023	1.036	1.635
Myc	MA0259.1	Zipper-Type	Helix-Loop-Helix	vertebrates	9.74	0.657	20	9	10914	13838	68	0.00876	37662	0.00837	1.033	5.105
HNF1B	MA0146.1	Zinc-coordinating	BetaBetaAlpha-zinc finger	vertebrates	13.077	0.749	15	14	9872	14880	59	0.0133	33238	0.0129	0.794	2.013
HIF1A::ARNT	MA0095.1	Zinc-coordinating	BetaBetaAlpha-zinc finger	vertebrates	8.101	0.51	27	2	17190	7562	288	0.0278	165054	0.0275	0.447	6.043
Zfx	MA0056.1	Zinc-coordinating	BetaBetaAlpha-zinc finger	vertebrates	8.586	0.725	24	5	16863	7889	348	0.0336	201000	0.0335	0.133	2.767
Myb	MA0155.1	Zinc-coordinating	BetaBetaAlpha-zinc finger	vertebrates	14.862	0.667	11	18	7588	17164	33	0.00638	17685	0.0059	1.531	1.37
YY1	MA0100.1	Helix-Turn-Helix	Myb	vertebrates	9.883	0.591	18	11	13518	11234	104	0.0134	58600	0.013	0.791	1.311
MZF1_1-4	MA0062.2	Winged Helix-Turn-Helix	Ets	vertebrates	13.335	0.647	13	16	9355	15397	39	0.00691	20927	0.0064	1.57	1.291
TLX1::NFIC	MA0119.1	Helix-Turn-Helix::Other	Homeo::Nuclear Factor I-CCAAT-binding	vertebrates	19.665	0.598	2	27	1066	23686	2	0.000451	1162	0.000452	-0.109	1.029
ELK4	MA0076.1	Winged Helix-Turn-Helix	Ets	vertebrates	14.123	0.583	12	17	6034	18718	16	0.00232	9342	0.00234	-0.134	3.422
Stat3	MA0144.1	Ig-fold	Stat	vertebrates	13.601	0.505	16	13	9883	14869	40	0.00644	23645	0.00657	-0.428	2.659
RREB1	MA0073.1	Zinc-coordinating	BetaBetaAlpha-zinc finger	vertebrates	22.278	0.623	3	26	1520	23232	3	0.000966	1839	0.00102	-0.5	1.337
Pax6	MA0069.1	Helix-Turn-Helix	Homeo	vertebrates	13.798	0.432	2	27	1218	23534	2	0.000451	1377	0.000536	-1.001	0.864
NR2F1	MA0017.1	Zinc-coordinating	Hormone-nuclear Receptor	vertebrates	15.924	0.478	7	22	3735	21017	8	0.0018	5073	0.00197	-1.002	1.99
NR4A2	MA0160.1	Zinc-coordinating	Hormone-nuclear Receptor	vertebrates	10.165	0.491	21	8	13896	10856	100	0.0129	60034	0.0133	-1.029	2.898
RUNX1	MA0002.2	Ig-fold	Runt	vertebrates	10.401	0.502	23	6	13641	11111	98	0.0174	58648	0.0179	-1.088	5.099
Pax5	MA0014.1	Helix-Turn-Helix	Homeo	vertebrates	12.432	0.575	2	27	1224	23528	2	0.000644	1364	0.000758	-1.106	0.858
TBP	MA0108.2	Beta-sheet	TATA-binding	vertebrates	10.086	0.377	17	12	10389	14363	56	0.0135	33775	0.0141	-1.189	2.942
MEF2A	MA0052.1	Other Alpha-Helix	MADS	vertebrates	15.709	0.179	12	17	7006	17746	25	0.00402	15631	0.00434	-1.238	2.401
TP53	MA0106.1	Zinc-coordinating	Loop-Sheet-Helix	vertebrates	26.239	0.603	0	29	8	24744	0	0	8	4.45e-06	-1.477	0
Gata1	MA0035.2	Zinc-coordinating	GATA	vertebrates	10.878	0.373	25	4	14350	10402	126	0.0223	75905	0.0232	-1.482	6.794
znf143	MA0088.1	Zinc-coordinating	BetaBetaAlpha-zinc finger	vertebrates	17.541	0.53	2	27	1301	23451	2	0.000644	1473	0.000819	-1.592	0.787
Myf	MA0055.1	Zipper-Type	Helix-Loop-Helix	vertebrates	15.914	0.609	15	14	10157	14595	44	0.0085	27519	0.00918	-1.787	1.812
Esrrb	MA0141.1	Zinc-coordinating	Hormone-nuclear Receptor	vertebrates	12.806	0.524	14	15	10167	14585	42	0.00811	26346	0.00878	-1.813	1.3
PPARG	MA0066.1	Zinc-coordinating	Hormone-nuclear Receptor	vertebrates	20.365	0.523	0	29	62	24690	0	0	64	3.56e-05	-1.823	0
HNF4A	MA0114.1	Zinc-coordinating	Hormone-nuclear Receptor	vertebrates	9.617	0.522	11	18	6389	18363	17	0.00356	11240	0.00406	-2	2.269
NR1H2::RXRA	MA0115.1	Zinc-coordinating	Hormone-nuclear Receptor	vertebrates	27.878	0.445	0	29	99	24653	0	0	100	4.72e-05	-2.005	0
SRF	MA0083.1	Other Alpha-Helix	MADS	vertebrates	17.965	0.466	1	28	908	23844	1	0.000193	1019	0.00034	-2.091	0.413
Evi1	MA0029.1	Zinc-coordinating	BetaBetaAlpha-zinc finger	vertebrates	17.909	0.28	3	26	1931	22821	3	0.000676	2457	0.000956	-2.32	0.924
Mycn	MA0104.2	Zipper-Type	Helix-Loop-Helix	vertebrates	11.104	0.699	15	14	8332	16420	28	0.00451	18928	0.00526	-2.618	3.379
Pax4	MA0068.1	Helix-Turn-Helix	Homeo	vertebrates	11.004	0.441	0	29	112	24640	0	0	113	9.42e-05	-2.626	0
STAT1	MA0137.2	Ig-fold	Stat	vertebrates	13.119	0.452	13	16	6394	18358	16	0.00386	10990	0.00458	-2.676	3.875
EWSR1-FLI1	MA0149.1	Winged Helix-Turn-Helix	Ets	vertebrates	32.871	0.554	0	29	207	24545	0	0	209	0.000105	-2.745	0
Arnt	MA0004.1	Zipper-Type	Helix-Loop-Helix	vertebrates	10.992	0.642	11	18	7052	17700	18	0.00174	13904	0.00232	-3.044	1.729
REST	MA0138.2	Zinc-coordinating	BetaBetaAlpha-zinc finger	vertebrates	23.134	0.596	0	29	232	24520	0	0	242	0.000141	-3.131	0
TEAD1	MA0090.1	Helix-Turn-Helix	Homeo	vertebrates	15.678	0.507	6	23	5222	19530	11	0.00213	8446	0.00282	-3.288	0.52
Hand1::Tcfe2a	MA0092.1	Zipper-Type	Helix-Loop-Helix	vertebrates	10.144	0.507	22	7	13286	11466	84	0.0135	54768	0.0152	-3.467	4.416
HNF1A	MA0046.1	Helix-Turn-Helix	Homeo	vertebrates	15.548	0.259	4	25	3044	21708	5	0.00113	4352	0.00169	-3.48	0.722
FOXF2	MA0030.1	Winged Helix-Turn-Helix	Forkhead	vertebrates	14.824	0.334	6	23	4097	20655	8	0.0018	6459	0.00251	-3.572	1.063
Sox17	MA0078.1	Other Alpha-Helix	High Mobility Group	vertebrates	10.502	0.384	26	3	13879	10873	101	0.0146	65883	0.0165	-3.622	9.153
ESR1	MA0112.2	Zinc-coordinating	Hormone-nuclear Receptor	vertebrates	13.563	0.594	0	29	345	24407	0	0	355	0.000197	-3.644	0
RXRA::VDR	MA0074.1	Zinc-coordinating	Hormone-nuclear Receptor	vertebrates	20.451	0.527	0	29	453	24299	0	0	475	0.000198	-3.65	0
RORA_1	MA0071.1	Zinc-coordinating	Hormone-nuclear Receptor	vertebrates	13.19	0.424	12	17	8624	16128	26	0.00419	18895	0.00525	-3.699	1.241
TAL1::TCF3	MA0091.1	Zipper-Type	Helix-Loop-Helix	vertebrates	14.07	0.453	11	18	7491	17261	20	0.00386	14681	0.0049	-3.712	1.431
AP1	MA0099.2	Zipper-Type	Leucine Zipper	vertebrates	9.193	0.405	26	3	16390	8362	175	0.0197	113253	0.022	-3.931	5.542
Sox2	MA0143.1	Other Alpha-Helix	High Mobility Group	vertebrates	12.951	0.361	3	26	2809	21943	4	0.000966	3844	0.0016	-4.015	0.424
Ddit3::Cebpa	MA0019.1	Zipper-Type	Leucine Zipper	vertebrates	11.652	0.483	10	19	5576	19176	12	0.00232	9754	0.00325	-4.124	2.328
HLF	MA0043.1	Zipper-Type	Leucine Zipper	vertebrates	11.147	0.394	8	21	5508	19244	12	0.00232	9969	0.00332	-4.39	1.174
Egr1	MA0162.1	Zinc-coordinating	BetaBetaAlpha-zinc finger	vertebrates	14.456	0.739	10	19	6364	18388	15	0.00266	12188	0.00373	-4.406	1.659
PPARG::RXRA	MA0065.2	Zinc-coordinating	Hormone-nuclear Receptor	vertebrates	11.663	0.547	9	20	6067	18685	14	0.00338	11080	0.00462	-4.578	1.322
SPI1	MA0080.2	Winged Helix-Turn-Helix	Ets	vertebrates	9.64	0.435	26	3	15792	8960	143	0.0161	95792	0.0186	-4.654	6.324
Lhx3	MA0135.1	Helix-Turn-Helix	Homeo	vertebrates	16.354	0.131	9	20	5806	18946	16	0.00335	12758	0.00461	-4.666	1.498
FEV	MA0156.1	Winged Helix-Turn-Helix	Ets	vertebrates	12.121	0.442	25	4	15402	9350	121	0.0156	81722	0.0182	-4.834	5.408
NKX3-1	MA0124.1	Helix-Turn-Helix	Homeo	vertebrates	11.127	0.179	24	5	12654	12098	99	0.0112	68823	0.0134	-4.853	7.769
ELF5	MA0136.1	Winged Helix-Turn-Helix	Ets	vertebrates	8.693	0.429	25	4	16547	8205	180	0.0261	117435	0.0294	-4.865	4.076
CREB1	MA0018.2	Zipper-Type	Leucine Zipper	vertebrates	10.139	0.523	14	15	9204	15548	24	0.00309	19712	0.00438	-4.901	1.906
USF1	MA0093.1	Zipper-Type	Helix-Loop-Helix	vertebrates	11.29	0.643	15	14	9330	15422	26	0.00293	21993	0.00428	-5.177	2.437
NF-kappaB	MA0061.1	Ig-fold	Rel	vertebrates	13.345	0.621	14	15	8381	16371	23	0.0037	18865	0.00524	-5.34	2.565
ELK1	MA0028.1	Winged Helix-Turn-Helix	Ets	vertebrates	8.812	0.568	20	9	13642	11110	78	0.0126	54748	0.0152	-5.423	2.37
IRF2	MA0051.1	Winged Helix-Turn-Helix	IRF	vertebrates	21.134	0.412	0	29	844	23908	0	0	923	0.000462	-5.45	0
MZF1_5-13	MA0057.1	Zinc-coordinating	BetaBetaAlpha-zinc finger	vertebrates	9.4	0.588	21	8	13425	11327	114	0.0184	77649	0.0216	-5.543	3.328
PBX1	MA0070.1	Helix-Turn-Helix	Homeo	vertebrates	14.641	0.31	6	23	4107	20645	6	0.00116	6634	0.00221	-5.628	1.057
Nr2e3	MA0164.1	Zinc-coordinating	Hormone-nuclear Receptor	vertebrates	12.028	0.373	9	20	6354	18398	11	0.00124	12287	0.00239	-5.912	1.148
Foxq1	MA0040.1	Winged Helix-Turn-Helix	Forkhead	vertebrates	14.07	0.202	15	14	8007	16745	27	0.00478	22088	0.00675	-6.02	3.737
CEBPA	MA0102.2	Zipper-Type	Leucine Zipper	vertebrates	8.712	0.358	17	12	12828	11924	76	0.011	55606	0.0139	-6.177	1.226
RELA	MA0107.1	Ig-fold	Rel	vertebrates	14.757	0.567	10	19	7171	17581	14	0.00225	13690	0.0038	-6.308	1.143
NFE2L2	MA0150.1	Zipper-Type	Leucine Zipper	vertebrates	14.394	0.486	7	22	5635	19117	8	0.00142	8970	0.00274	-6.354	0.69
Pou5f1	MA0142.1	Helix-Turn-Helix	Homeo	vertebrates	14.808	0.308	4	25	3402	21350	4	0.000966	5205	0.00217	-6.49	0.548
SPIB	MA0081.1	Winged Helix-Turn-Helix	Ets	vertebrates	9.06	0.466	25	4	17547	7205	261	0.0294	175639	0.0342	-6.528	3.057
NFIL3	MA0025.1	Zipper-Type	Leucine Zipper	vertebrates	14.139	0.265	9	20	6731	18021	17	0.00301	15828	0.00484	-6.593	0.947
SOX9	MA0077.1	Other Alpha-Helix	High Mobility Group	vertebrates	9.079	0.358	17	12	11417	13335	53	0.00768	41403	0.0104	-6.605	2.099
NHLH1	MA0048.1	Zipper-Type	Helix-Loop-Helix	vertebrates	14.132	0.674	7	22	5783	18969	9	0.00174	9874	0.00329	-6.795	0.63
Arnt::Ahr	MA0006.1	Zipper-Type	Helix-Loop-Helix	vertebrates	9.532	0.715	19	10	13597	11155	84	0.00811	66086	0.011	-6.953	1.777
Prrx2	MA0075.1	Helix-Turn-Helix	Homeo	vertebrates	9.063	0.027	26	3	15063	9689	167	0.0134	123270	0.0171	-7.092	7.341
Sox5	MA0087.1	Other Alpha-Helix	High Mobility Group	vertebrates	10.831	0.199	21	8	13087	11665	94	0.0106	72042	0.014	-7.267	3.658
Foxa2	MA0047.2	Winged Helix-Turn-Helix	Forkhead	vertebrates	13.268	0.315	18	11	11656	13096	57	0.011	43535	0.0145	-7.319	2.571
RORA_2	MA0072.1	Zinc-coordinating	Hormone-nuclear Receptor	vertebrates	17.425	0.369	2	27	3571	21181	3	0.000676	5079	0.00198	-7.339	0.066
NFATC2	MA0152.1	Ig-fold	Rel	vertebrates	9.859	0.346	24	5	15176	9576	133	0.015	97757	0.019	-7.362	4.457
REL	MA0101.1	Ig-fold	Rel	vertebrates	10.515	0.559	18	11	10514	14238	33	0.00531	29250	0.00813	-7.836	3.63
Tal1::Gata1	MA0140.1	Zipper-Type	Helix-Loop-Helix	vertebrates	11.297	0.451	10	19	6212	18540	11	0.00319	11200	0.0056	-8.089	1.774
FOXI1	MA0042.1	Winged Helix-Turn-Helix	Forkhead	vertebrates	13.183	0.263	19	10	11680	13072	62	0.012	49366	0.0165	-8.797	3.312
SP1	MA0079.2	Zinc-coordinating	BetaBetaAlpha-zinc finger	vertebrates	11.129	0.82	17	12	12391	12361	105	0.0169	79797	0.0222	-8.932	1.464
ESR2	MA0258.1	Zinc-coordinating	Hormone-nuclear Receptor	vertebrates	13.618	0.546	0	29	2219	22533	0	0	2670	0.00134	-9.169	0
Nobox	MA0125.1	Helix-Turn-Helix	Homeo	vertebrates	9.573	0.26	21	8	13558	11194	96	0.0124	77190	0.0172	-9.217	3.203
FOXD1	MA0031.1	Winged Helix-Turn-Helix	Forkhead	vertebrates	11.926	0.275	22	7	13087	11665	74	0.00953	62921	0.014	-9.474	4.641
Foxd3	MA0041.1	Winged Helix-Turn-Helix	Forkhead	vertebrates	12.945	0.223	16	13	11354	13398	59	0.0114	49535	0.0165	-10.025	1.578
IRF1	MA0050.1	Winged Helix-Turn-Helix	IRF	vertebrates	16.008	0.383	5	24	6075	18677	6	0.00116	11517	0.00384	-10.836	0.135
Klf4	MA0039.2	Zinc-coordinating	BetaBetaAlpha-zinc finger	vertebrates	12.618	0.771	19	10	13645	11107	109	0.0175	88731	0.0247	-11.436	1.746
FOXA1	MA0148.1	Winged Helix-Turn-Helix	Forkhead	vertebrates	12.533	0.332	18	11	13355	11397	73	0.0129	63112	0.0193	-11.544	1.401
Nkx2-5	MA0063.1	Helix-Turn-Helix	Homeo	vertebrates	8.27	0.218	27	2	16973	7779	261	0.0294	197210	0.0384	-11.619	6.335
HOXA5	MA0158.1	Helix-Turn-Helix	Homeo	vertebrates	8.759	0.315	26	3	17629	7123	278	0.0358	205993	0.0458	-11.917	4.07
FOXO3	MA0157.1	Winged Helix-Turn-Helix	Forkhead	vertebrates	11.734	0.298	20	9	13611	11141	74	0.00953	69410	0.0154	-11.944	2.394
Gfi	MA0038.1	Zinc-coordinating	BetaBetaAlpha-zinc finger	vertebrates	9.47	0.391	18	11	13731	11021	72	0.0116	65844	0.0183	-12.483	1.2
ARID3A	MA0151.1	Helix-Turn-Helix	Arid	vertebrates	9.896	0.062	22	7	16086	8666	200	0.0193	166235	0.0277	-12.759	1.893
Pdx1	MA0132.1	Helix-Turn-Helix	Homeo	vertebrates	9.04	0.194	23	6	15507	9245	163	0.0157	140973	0.0235	-12.776	3.118
SRY	MA0084.1	Other Alpha-Helix	High Mobility Group	vertebrates	9.193	0.238	21	8	14714	10038	115	0.0167	101929	0.0255	-13.972	2.232
